# Supplementary material for: Tunable Carrier Transfer of Polymeric Carbon Nitride with Charge-Conducting CoV2O6∙2H2O for Photocatalytic O2 Evolution
Source: Nanomaterials (Basel). 2022 Jun 5;12(11):1931. doi: 10.3390/nano12111931 (PMC9182530; doi:10.3390/nano12111931)
Supplement: Supplementary file 1 [file nanomaterials-12-01931-s001.zip]

Archive with 1 entries (1 files):
- nanomaterials-1730411-supplementary.pdf
